# Supplementary material for: Using Random Regression Models to Genetically Evaluate Functional Longevity Traits in North American Angus Cattle
Source: Animals (Basel). 2020 Dec 16;10(12):2410. doi: 10.3390/ani10122410 (PMC7766511; doi:10.3390/ani10122410)
Supplement: Supplementary file 1 [file animals-10-02410-s001.zip]

Archive with 2 entries (2 files):
- SupplementaryMaterial_Final.docx
- __MACOSX/._SupplementaryMaterial_Final.docx
